# Supplementary material for: Genome-Wide Identification of Membrane-Bound Fatty Acid Desaturase Genes in Three Peanut Species and Their Expression in Arachis hypogaea during Drought Stress
Source: Genes (Basel). 2022 Sep 25;13(10):1718. doi: 10.3390/genes13101718 (PMC9601973; doi:10.3390/genes13101718)
Supplement: Supplementary file 1 [file genes-13-01718-s001.zip]

Archive with 1 entries (1 files):
- genes-1930713-supplementary.xlsx
