# Supplementary material for: Genome-Wide Identification of Membrane-Bound Fatty Acid Desaturase Genes in Three Peanut Species and Their Expression in Arachis hypogaea during Drought Stress
Source: Genes (Basel). 2022 Sep 25;13(10):1718. doi: 10.3390/genes13101718 (PMC9601973; doi:10.3390/genes13101718)
Supplement: Supplementary file 1 [file genes-13-01718-s001.zip › genes-1930713-supplementary.xlsx]

## Sheet: Table S1
Table S1 Specific primers for qRT-PCR.
Gene Names	Primer Names	Sequences
Ad|FAD3.2	Ad|FAD3.2_F	GTGGAGGTGCACTTGGATCA
	Ad|FAD3.2_R	AAACCCTCCCCATTCACCAC
Ah|FAD7.2	Ah|FAD7.2_F	ATGGGCCCAATTCCATTGCT
	Ah|FAD7.2_R	ACCATAGTCGCGATCAAGCG
Ah|SLD2.3	Ah|SLD2.3_F	CCTTGCAGGCCAGGATGTAA
	Ah|SLD2.3_R	CAAACATGGCAGCAACCGAA
Ah|SLD2.4	Ah|SLD2.4_F	ACCGACGCATTCATCGCTTA
	Ah|SLD2.4_R	CAAAAGGGCCGATCCCAGAT
Ah|SLD2.5	Ah|SLD2.5_F	CGGTGTCTTGAGCTGCACTA
	Ah|SLD2.5_R	TGAGTCCACTTCCACCATGC
Ah|SLD2.6	Ah|SLD2.6_F	ACCGATGCGTTCATCGCTTA
	Ah|SLD2.6_R	TGCAGCTCAAGACACCGTAG

## Sheet: Table S2
Table S2 List of fatty acid desaturase genes identified in Arachis and their sequence properties.
Species	Gene ID	Gene Name	Chromosome	Start	End	Strain	Number of amino acid	Mw/kDa	Theoretical pI	Grand average of hydropathicity (GRAVY)	Most-Likely-Location
Arachis ipaensis	Araip|XM_021111230.1	Ai|ADS3	B09	1875642	1878531	+	394	45.371	9.2	-0.14	PlasmaMembrane
Arachis duranensis	Aradu|XM_016092405.2	Ad|ADS3.1	A02	977940	979756	+	381	44.0936	9.3	-0.127	PlasmaMembrane
Arachis hypogaea	Arahy|XM_025780858.2	Ah|ADS3.1	Chr02	1039206	1040988	+	382	44.2227	9.21	-0.136	PlasmaMembrane
Arachis duranensis	Aradu|XM_016082738.2	Ad|ADS3.2	A09	1425104	1427462	+	393	45.2638	9.02	-0.111	PlasmaMembrane
Arachis hypogaea	Arahy|XM_025761758.2	Ah|ADS3.2	Chr09	1224269	1226700	+	393	45.2829	9.11	-0.103	PlasmaMembrane
Arachis hypogaea	Arahy|XM_025819784.2	Ah|ADS3.3	Chr19	1561364	1563628	+	393	45.2419	9.29	-0.131	PlasmaMembrane
Arachis duranensis	Aradu|XM_016088078.2	Ad|DSD1	A10	2983918	2985714	-	334	38.8698	7.87	-0.065	PlasmaMembrane
Arachis ipaensis	Araip|XM_016326398.2	Ai|DSD1	B10	4654588	4656389	-	334	38.8698	7.87	-0.065	PlasmaMembrane
Arachis hypogaea	Arahy|XM_025766231.2	Ah|DSD1.1	Chr10	2568309	2570082	-	334	38.8999	7.87	-0.072	PlasmaMembrane
Arachis hypogaea	Arahy|XM_025828430.1	Ah|DSD1.2	Chr20	4802801	4804756	-	334	38.8698	7.87	-0.065	PlasmaMembrane
Arachis duranensis	Aradu|XM_016083648.2	Ad|FAD2.1	A09	11466438	11468033	-	387	45.0107	8.96	-0.148	ER
Arachis hypogaea	Arahy|XM_025824044.2	Ah|FAD2.1	Chr19	15544347	15546289	+	387	45.0577	9.04	-0.165	ER
Arachis ipaensis	Araip|XM_016318745.2	Ai|FAD2.1	B09	15319717	15321685	+	387	45.0577	9.04	-0.165	ER
Arachis duranensis	Aradu|XM_016113955.2	Ad|FAD2.2	A06	12454262	12459673	+	349	39.7437	8.85	0.02	ER
Arachis hypogaea	Arahy|XM_025762584.2	Ah|FAD2.2	Chr09	11683530	11685247	+	387	45.0107	8.96	-0.148	ER
Arachis ipaensis	Araip|XM_016349428.2	Ai|FAD2.2	B06	3630658	3636260	-	362	41.1903	8.83	0.019	ER
Arachis duranensis	Aradu|XM_016086393.2	Ad|FAD2.3	A09	114691042	114693476	+	421	48.6029	9.03	-0.043	ER
Arachis hypogaea	Arahy|XM_025802882.1	Ah|FAD2.3	Chr16	6870369	6876110	-	383	43.8393	8.8	-0.064	ER
Arachis ipaensis	Araip|XM_016321373.2	Ai|FAD2.3	B09	142678427	142680089	-	421	48.579	8.93	-0.009	ER
Arachis hypogaea	Arahy|XM_025748718.2	Ah|FAD2.4	Chr06	13103082	13108671	+	383	43.8293	8.8	-0.068	ER
Arachis hypogaea	Arahy|XM_025820195.2	Ah|FAD2.5	Chr19	154048323	154049972	-	421	48.6391	8.96	-0.018	ER
Arachis hypogaea	Arahy|XM_025764942.2	Ah|FAD2.6	Chr09	114193507	114195919	+	421	48.602	9.09	-0.043	ER
Arachis duranensis	Aradu|XM_016112020.2	Ad|FAD3.1	A01	5596912	5600241	-	392	46.2279	7.52	-0.313	ER
Arachis hypogaea	Arahy|XM_025835512.2	Ah|FAD3.1	Chr01	6009127	6012645	-	392	46.2279	7.52	-0.313	ER
Arachis ipaensis	Araip|XM_021107660.1	Ai|FAD3.1	B01	4815118	4818796	+	431	50.9393	8.24	-0.385	ER
Arachis duranensis	Aradu|XM_016076549.2	Ad|FAD3.2	A07	24056903	24060122	+	376	43.8525	8.95	-0.185	ER
Arachis hypogaea	Arahy|XM_025770783.2	Ah|FAD3.2	Chr11	5085172	5089348	+	442	51.9694	7.87	-0.386	ER
Arachis ipaensis	Araip|XM_016311790.2	Ai|FAD3.2	B07	25673710	25676805	+	375	43.7384	8.95	-0.176	ER
Arachis hypogaea	Arahy|XM_025812550.2	Ah|FAD3.3	Chr17	28109952	28113373	+	375	43.7384	8.95	-0.176	ER
Arachis hypogaea	Arahy|XM_025753994.2	Ah|FAD3.4	Chr07	22296289	22299970	+	376	43.8525	8.95	-0.185	ER
Arachis duranensis	Aradu|XM_016077387.2	Ad|FAD6	A01	92825084	92828911	-	442	51.6421	9.09	-0.146	Chloroplast
Arachis ipaensis	Araip|XM_016344714.2	Ai|FAD6	B01	134960350	134964157	+	442	51.596	9.09	-0.153	Chloroplast
Arachis hypogaea	Arahy|XM_025774805.2	Ah|FAD6.1	Chr11	146681203	146685020	+	442	51.596	9.09	-0.153	Chloroplast
Arachis hypogaea	Arahy|XM_025751777.2	Ah|FAD6.2	Chr01	97583823	97587673	-	442	51.6421	9.09	-0.146	Chloroplast
Arachis duranensis	Aradu|XM_016105510.2	Ad|FAD7	A04	92631947	92635072	-	455	51.648	8.22	-0.236	Chloroplast
Arachis ipaensis	Araip|XM_021121414.1	Ai|FAD7	B04	101575522	101578790	-	455	51.5889	8.48	-0.234	Chloroplast
Arachis hypogaea	Arahy|XM_025792951.2	Ah|FAD7.1	Chr14	108697478	108700664	-	455	51.5889	8.48	-0.234	Chloroplast
Arachis hypogaea	Arahy|XM_025839791.1	Ah|FAD7.2	Chr04	99808226	99811429	-	455	51.648	8.22	-0.236	Chloroplast
Arachis duranensis	Aradu|XM_016094767.2	Ad|FAD8	A02	81606376	81610753	-	455	52.0527	7.42	-0.221	Chloroplast
Arachis ipaensis	Araip|XM_016328463.2	Ai|FAD8	B02	93564542	93570139	-	453	51.7945	8.08	-0.207	Chloroplast
Arachis hypogaea	Arahy|XM_025777968.2	Ah|FAD8.1	Chr12	104568665	104573425	-	453	51.7945	8.08	-0.207	Chloroplast
Arachis hypogaea	Arahy|XM_025799062.2	Ah|FAD8.2	Chr02	90054836	90059283	-	456	52.1818	7.17	-0.228	Chloroplast
Arachis duranensis	Aradu|XM_016079714.2	Ad|SLD1.1	A08	16847850	16850058	+	452	51.7597	8.68	0.07	PlasmaMembrane
Arachis hypogaea	Arahy|XM_025812578.2	Ah|SLD1.1	Chr17	133415533	133418749	+	452	51.8077	8.68	0.068	PlasmaMembrane
Arachis ipaensis	Araip|XM_016308358.2	Ai|SLD1.1	B07	124810264	124812456	+	452	51.8077	8.68	0.068	PlasmaMembrane
Arachis duranensis	Aradu|XM_016116810.1	Ad|SLD1.2	A06	108923039	108924712	+	409	46.8132	9.1	0.146	PlasmaMembrane
Arachis hypogaea	Arahy|XM_025757641.2	Ah|SLD1.2	Chr08	16982685	16985732	+	452	51.7597	8.68	0.07	PlasmaMembrane
Arachis ipaensis	Araip|XM_016307391.1	Ai|SLD1.2	B06	133207188	133208978	+	448	51.3642	9.06	0.035	PlasmaMembrane
Arachis hypogaea	Arahy|XM_025804249.2	Ah|SLD1.3	Chr16	150071826	150073656	+	448	51.3642	9.06	0.035	PlasmaMembrane
Arachis hypogaea	Arahy|XM_025750934.2	Ah|SLD1.4	Chr06	111343284	111345131	+	448	51.4234	9.06	0.06	PlasmaMembrane
Arachis duranensis	Aradu|XM_016110176.2	Ad|SLD2.1	A05	59726928	59728875	+	460	52.9901	8.84	-0.06	PlasmaMembrane
Arachis hypogaea	Arahy|XM_025799032.2	Ah|SLD2.1	Chr15	64287378	64289327	-	460	52.94	8.84	-0.05	PlasmaMembrane
Arachis ipaensis	Araip|XM_016347348.2	Ai|SLD2.1	B05	59487289	59489250	+	460	52.94	8.84	-0.05	PlasmaMembrane
Arachis duranensis	Aradu|XM_016101453.2	Ad|SLD2.2	A03	126085872	126087835	+	448	51.7888	8.48	-0.017	PlasmaMembrane
Arachis hypogaea	Arahy|XM_025844408.2	Ah|SLD2.2	Chr05	53727250	53729208	-	460	52.9901	8.84	-0.06	PlasmaMembrane
Arachis ipaensis	Araip|XM_016335463.2	Ai|SLD2.2	B03	126998567	127000494	+	448	51.7837	8.35	-0.021	PlasmaMembrane
Arachis duranensis	Aradu|XM_016101452.1	Ad|SLD2.3	A03	126096882	126099098	+	448	51.9369	8.41	-0.018	PlasmaMembrane
Arachis hypogaea	Arahy|XM_025834959.2	Ah|SLD2.3	Chr03	134712705	134714633	+	448	51.7828	8.59	-0.021	PlasmaMembrane
Arachis ipaensis	Araip|XM_016335462.2	Ai|SLD2.3	B03	127016284	127018634	+	448	51.9509	8.41	-0.018	PlasmaMembrane
Arachis hypogaea	Arahy|XM_025783262.2	Ah|SLD2.4	Chr13	137561904	137563825	+	448	51.7837	8.35	-0.021	PlasmaMembrane
Arachis hypogaea	Arahy|XM_025783264.2	Ah|SLD2.5	Chr13	137570773	137572996	+	448	51.9509	8.41	-0.018	PlasmaMembrane
Arachis hypogaea	Arahy|XM_025834961.2	Ah|SLD2.6	Chr03	134724496	134726661	+	448	51.9188	8.41	-0.013	PlasmaMembrane

## Sheet: Table S3
Table S3 Information of motifs in fatty acid desaturase genes.
Motif ID	Motif	Length
Motif 1	HVEHHLFPRIPHYHLREATEAVKPLLGKYY	30
Motif 2	KWSHNAHHINTGSLDNDED	19
Motif 3	IGHDCGHYSFSNNQKLNSFVG	21
Motif 4	MFVVASFAVCSIQHLQFCLNHFSANVYVGPPSGNDWFEKQT	41
Motif 5	DLWISIQGKVYNVTBWAKDHPGGDVPJLNLAGQDVTDAFJAYHPGTAWQY	50
Motif 6	HGTHDKLPWYRGKEWDYLRGGLTTVDRDYGWI	32
Motif 7	EVAEFDPHAPPPFKJADIRKAIPKHCWVKDVWRSLSYVVRD	41
Motif 8	KFDALSRFLVSYQHWTFYPVMCFARLNLY	29
Motif 9	PFYLWGRSPGKFGSHFDPYSPJYSPRERK	29
Motif 10	YRSLSFWEANVWTJKTLRDAALQARDLTNP	30
Motif 11	QHLPSFLVWPRYFASQGSMFY	21
Motif 12	LYGVPYLIFVMWLDLVTY	18
Motif 13	LDKFFTGYHLKDFNVSEVSRDYRKLLSEFAKMGLFDKKEHV	41
Motif 14	LLLFSSNRNVPDRAYNIJGILVFWTWFPLLVSCLPNWGERI	41
Motif 15	YTLLSVAVMFAVVVYGVLFCTSVWAHLGSGLLLGLLWMQSG	41
Motif 16	REPEKSGPLPFHLIKYLLRSLKKDHYVSDTGDVVYYQTDPD	41
Motif 17	WVPLPEKIYKSLDNVTRTLRFTVPFPILA	29
Motif 18	HSTJLVPYSSW	11
Motif 19	MQPVEKKYITPEELKKHNKPG	21
Motif 20	QFDGTPIYKALWREAKECLYVEPDDGADQ	29
Motif 21	ILSGNCLTGISIAWW	15
Motif 22	NLCWEAMNTHG	11
Motif 23	VPKKKSSIAWYTKYLNNPLGRAJTLTITL	29
Motif 24	VWGNQAWNTKDLSRNNWWVALLAFGEGWHNNHHAFEYSARH	41
Motif 25	BWFHHDJQ	8
Motif 26	MATWVLSECGLKPLPPTFPRP	21
Motif 27	LAVTYGLYRLVLAKGLAWVVC	21
Motif 28	HQFCDSERDGVSPTEGFFFSHMSWLFDSN	29
Motif 29	DAAMVYFWSWKSLGYLILSTFVGGGMHPISGHFISEHYVFHPEQETYSYY	50
Motif 30	RERKVLFGRKWNTLDVGAAGV	21
Motif 31	QVKHPLLNQITTVHCAIPRLN	21
Motif 32	FIRSSYDSSPLLLGALLYAIG	21
Motif 33	WGMGVRIVWVYHJTWLVNSAC	21
Motif 34	AYLLYYVATNYFHKL	15
Motif 35	SFVMGPITJLK	11

## Sheet: Table S4
Table S4 Colliner genepairs of fatty acid desaturase among three peanut species.
Genes in Arachis hypogaea	Collinear in Arachis duranensis	Colliner in Arachis ipaensis
Ah|ADS3.1	Ad|ADS3.1	Ai|ADS3
Ah|ADS3.2	Ad|ADS3.2	Ai|ADS3
Ah|ADS3.3	Ad|ADS3.1	Ai|ADS3
Ah|ADS3.3	Ad|ADS3.2
Ah|DSD1.1	Ad|DSD1	Ai|DSD1
Ah|DSD1.2	Ad|DSD1	Ai|DSD1
Ah|FAD2.1	Ad|FAD2.1	Ai|FAD2.1
Ah|FAD2.1	Ad|FAD2.2	Ai|FAD2.2
Ah|FAD2.2	Ad|FAD2.1	Ai|FAD2.1
Ah|FAD2.3	Ad|FAD2.1	Ai|FAD2.1
Ah|FAD2.3	Ad|FAD2.2	Ai|FAD2.2
Ah|FAD2.4	Ad|FAD2.1	Ai|FAD2.1
Ah|FAD2.4	Ad|FAD2.2	Ai|FAD2.2
Ah|FAD2.5	Ad|FAD2.3	Ai|FAD2.3
Ah|FAD2.6	Ad|FAD2.3	Ai|FAD2.3
Ah|FAD3.1	Ad|FAD3.1	Ai|FAD3.1
Ah|FAD3.1	Ad|FAD3.2	Ai|FAD3.2
Ah|FAD3.2	Ad|FAD3.1	Ai|FAD3.1
Ah|FAD3.2	Ad|FAD3.2	Ai|FAD3.2
Ah|FAD3.3	Ad|FAD3.1	Ai|FAD3.1
Ah|FAD3.3	Ad|FAD3.2	Ai|FAD3.2
Ah|FAD3.4	Ad|FAD3.1	Ai|FAD3.1
Ah|FAD3.4	Ad|FAD3.2	Ai|FAD3.2
Ah|FAD6.1	Ad|FAD6	Ai|FAD6
Ah|FAD6.2	Ad|FAD6	Ai|FAD6
Ah|FAD7.1	Ad|FAD7	Ai|FAD7
Ah|FAD7.1	Ad|FAD8	Ai|FAD8
Ah|FAD7.2	Ad|FAD7	Ai|FAD7
Ah|FAD7.2	Ad|FAD8	Ai|FAD8
Ah|FAD8.1	Ad|FAD7	Ai|FAD7
Ah|FAD8.1	Ad|FAD8	Ai|FAD8
Ah|FAD8.2	Ad|FAD7	Ai|FAD7
Ah|FAD8.2	Ad|FAD8	Ai|FAD8
Ah|SLD1.1	Ad|SLD1.1	Ai|SLD1.1
Ah|SLD1.1	Ad|SLD1.2	Ai|SLD1.2
Ah|SLD1.2	Ad|SLD1.1	Ai|SLD1.1
Ah|SLD1.2	Ad|SLD1.2	Ai|SLD1.2
Ah|SLD1.3	Ad|SLD1.1	Ai|SLD1.1
Ah|SLD1.3	Ad|SLD1.2	Ai|SLD1.2
Ah|SLD1.4	Ad|SLD1.1	Ai|SLD1.1
Ah|SLD1.4	Ad|SLD1.2	Ai|SLD1.2
Ah|SLD2.1	Ad|SLD2.1	Ai|SLD2.1
Ah|SLD2.2	Ad|SLD2.1	Ai|SLD2.1
Ah|SLD2.3	Ad|SLD2.2	Ai|SLD2.2
Ah|SLD2.4	Ad|SLD2.2	Ai|SLD2.2
Ah|SLD2.5
Ah|SLD2.6
	Ad|SLD2.3
		Ai|SLD2.3

## Sheet: Table S5
Table S3 Duplicated fatty acid desaturase genepairs in each of three Arachis species.
Species	Gene Name	Gene Name	Gene Name	Gene Name	Replication
Arachis duranensis	Ad|DSD1				Singleton
Arachis duranensis	Ad|SLD2.1				Dispersed
Arachis duranensis	Ad|ADS3.1				Dispersed
Arachis duranensis	Ad|ADS3.2				Dispersed
Arachis duranensis	Ad|FAD2.1				Dispersed
Arachis duranensis	Ad|FAD2.2				Dispersed
Arachis duranensis	Ad|FAD2.3				Dispersed
Arachis duranensis	Ad|FAD6				Dispersed
Arachis duranensis	Ad|SLD2.2	Ad|SLD2.3			Tandem
Arachis duranensis	Ad|SLD1.1	Ad|SLD1.2			WGD or Segmental
Arachis duranensis	Ad|FAD7	Ad|FAD8			WGD or Segmental
Arachis duranensis	Ad|FAD3.1	Ad|FAD3.2			WGD or Segmental
Arachis ipaensis	Ai|ADS3				Singleton
Arachis ipaensis	Ai|DSD1				Singleton
Arachis ipaensis	Ai|FAD2.3				Dispersed
Arachis ipaensis	Ai|FAD6				Dispersed
Arachis ipaensis	Ai|SLD2.1				Dispersed
Arachis ipaensis	Ai|SLD2.2	Ai|SLD2.3			Tandem
Arachis ipaensis	Ai|FAD2.1	Ai|FAD2.2			WGD or Segmental
Arachis ipaensis	Ai|FAD3.1	Ai|FAD3.2			WGD or Segmental
Arachis ipaensis	Ai|FAD7	Ai|FAD8			WGD or Segmental
Arachis ipaensis	Ai|SLD1.1	Ai|SLD1.2			WGD or Segmental
Arachis hypogaea	Ah|SLD2.4	Ah|SLD2.5			Tandem
Arachis hypogaea	Ah|SLD2.3	Ah|SLD2.6			Tandem
Arachis hypogaea	Ah|ADS3.3	Ah|ADS3.1			WGD or Segmental
Arachis hypogaea	Ah|ADS3.3	Ah|ADS3.2			WGD or Segmental
Arachis hypogaea	Ah|DSD1.1	Ah|DSD1.2			WGD or Segmental
Arachis hypogaea	Ah|FAD2.5	Ah|FAD2.6			WGD or Segmental
Arachis hypogaea	Ah|SLD2.1	Ah|SLD2.2			WGD or Segmental
Arachis hypogaea	Ah|FAD6.1	Ah|FAD6.2			WGD or Segmental
Arachis hypogaea	Ah|FAD3.1	Ah|FAD3.2	Ah|FAD3.3	Ah|FAD3.4	WGD or Segmental
Arachis hypogaea	Ah|FAD7.1	Ah|FAD7.2	Ah|FAD8.1	Ah|FAD8.2	WGD or Segmental
Arachis hypogaea	Ah|SLD1.1	Ah|SLD1.2	Ah|SLD1.3	Ah|SLD1.4	WGD or Segmental
Arachis hypogaea	Ah|FAD2.1	Ah|FAD2.2	Ah|FAD2.3	Ah|FAD2.4	WGD or Segmental
Singleton means that the gene is single-copy; Dispersed means that the gene might arise from transposition, such as 'replicative transposition', 'non-replicative tranposition' or 'conservative tranpostion'; WGD or segmental means that the gene might arise from Whole Genome Duplication or Segmental Duplication.; Tandem means that the appearance of two or more similar genes in a 200 kb region on th…

## Sheet: Table S6
Table S6 The Ka/Ks ratios of FAD pairs between diploid and tetraploid peanuts.
Gene Name	Gene Name	Ka	Ks	Ka/Ks	Selection
Ad|ADS3.1	Ah|ADS3.1	0	0.00401607	0	Purify selection
Ad|ADS3.2	Ah|ADS3.2	0.00654074	0.0156868	0.416957	Purify selection
Ai|ADS3	Ah|ADS3.3	0	0	equel	neutral evolution
Ad|DSD1	Ah|DSD1.1	0.0012959	0.00436682	0.296759	Purify selection
Ai|DSD1	Ah|DSD1.2	0	0	equel	neutral evolution
Ai|FAD2.1	Ah|FAD2.1	0	0	equel	neutral evolution
Ad|FAD2.1	Ah|FAD2.2	0	0	equel	neutral evolution
Ai|FAD2.2	Ah|FAD2.3	0	0	equel	neutral evolution
Ad|FAD2.2	Ah|FAD2.4	0.0108918	0.0213814	0.509405	Purify selection
Ai|FAD2.3	Ah|FAD2.5	0.00103779	0.00335477	0.309348	Purify selection
Ad|FAD2.3	Ah|FAD2.6	0.00103699	0.00336323	0.30833	Purify selection
Ad|FAD3.1	Ah|FAD3.1	0	0	equel	neutral evolution
Ai|FAD3.1	Ah|FAD3.2	0.00247239	0.00178678	1.38372	Positive selection
Ai|FAD3.2	Ah|FAD3.3	0	0	equel	neutral evolution
Ad|FAD3.2	Ah|FAD3.4	0	0.0241956	0	Purify selection
Ai|FAD6	Ah|FAD6.1	0	0	equel	neutral evolution
Ad|FAD6	Ah|FAD6.2	0	0	equel	neutral evolution
Ai|FAD7	Ah|FAD7.1	0	0	equel	neutral evolution
Ad|FAD7	Ah|FAD7.2	0	0	equel	neutral evolution
Ai|FAD8	Ah|FAD8.1	0	0	equel	neutral evolution
Ad|FAD8	Ah|FAD8.2	0	0.00978807	0	Purify selection
Ai|SLD1.1	Ah|SLD1.1	0	0	equel	neutral evolution
Ad|SLD1.1	Ah|SLD1.2	0	0	equel	neutral evolution
Ai|SLD1.2	Ah|SLD1.3	0	0	equel	neutral evolution
Ad|SLD1.2	Ah|SLD1.4	0	0	equel	neutral evolution
Ai|SLD2.1	Ah|SLD2.1	0	0	equel	neutral evolution
Ad|SLD2.1	Ah|SLD2.2	0	0	equel	neutral evolution
Ad|SLD2.2	Ah|SLD2.3	0.00192508	0.0200179	0.0961682	Purify selection
Ai|SLD2.2	Ah|SLD2.4	0	0	equel	neutral evolution

## Sheet: Table S7
Table S7 Details for predicted miRNA targeting Ah|FADs.
miRNA Accession	miRNA family	Target Accession	Expectation	miRNA_start	miRNA_end	Target_start	Target_end	miRNA_aligned_fragment	Target_aligned_fragment
aly-miR160c-3p	miR160	Ah_SLD1.4	3	1	21	890	910	GCGUACAAGGAGCCAAGCAUG	CUUGCUUGGUUUCUUGUUUGC
aly-miR160c-3p	miR160	Ah_SLD1.3	3	1	21	890	910	GCGUACAAGGAGCCAAGCAUG	CUUGCUUGGUUUCUUGUUUGC
stu-miR172a-5p	miR172	Ah_SLD1.1	3	1	21	720	740	GUAGCAUAAUCAAGAUUCACA	AUUGAACUUUGAUUGUGUUGC
stu-miR172a-5p	miR172	Ah_SLD1.2	3	1	21	720	740	GUAGCAUAAUCAAGAUUCACA	AUUGAACUUUGAUUGUGUUGC
csi-miR393	miR393	Ah_SLD1.1	2.5	1	22	446	467	AUCCAAAGGGAUCGCAUUGAUC	GCCUAAUGGGAUUCUUUUGGAU
csi-miR393	miR393	Ah_SLD1.2	2.5	1	22	446	467	AUCCAAAGGGAUCGCAUUGAUC	GCCUAAUGGGAUUCUUUUGGAU
bdi-miR398b	miR398	Ah_SLD2.1	3	1	22	387	408	CAGGAGUGUCACUGAGAACACA	AUCGGUUUCAGUGAUGUUCCUG
bdi-miR398b	miR398	Ah_SLD2.2	3	1	22	387	408	CAGGAGUGUCACUGAGAACACA	AUCGGUUUCAGUGAUGUUCCUG
stu-miR408a-5p	miR408	Ah_ADS3.1	3	1	21	419	439	ACAGGGACGAGGCAGCGCAUG	UUUGUGUUGCUUUGUCUUUGU
sly-miR482e-5p	miR482	Ah_SLD1.4	3	1	21	185	205	UGUGGGUGGGGUGGAAAGAUU	UCGCUUUCCACCCCAACCACG
sly-miR482e-5p	miR482	Ah_SLD1.3	3	1	21	185	205	UGUGGGUGGGGUGGAAAGAUU	UCGCUUUCCACCCCAACCACG
aly-miR838-3p	miR838	Ah_FAD8.2	3	1	21	231	251	UUUUCUUCUUCUUCUUGCACA	UGAGGAGGAAGAAGAAGAAGA
pde-miR952a	miR952	Ah_SLD1.2	3	1	20	393	412	AACAGAGCAUGCCAUUGGUG	UGUCUAUGGCGUGUUCUGUU
pde-miR952b	miR952	Ah_SLD1.2	3	1	20	393	412	AACAGAGCAUGCCAUUGGUG	UGUCUAUGGCGUGUUCUGUU
pde-miR952c	miR952	Ah_SLD1.2	2.5	1	20	393	412	AACAGAACAUGCCAUUGGUG	UGUCUAUGGCGUGUUCUGUU
pde-miR952c	miR952	Ah_SLD1.1	3	1	20	393	412	AACAGAACAUGCCAUUGGUG	UGUUUAUGGCGUGUUCUGUU
far-miR1134	miR1134	Ah_SLD2.1	3	1	24	835	858	CGACAACAACAACAAGAAGAAGAG	CAGACUUUCUUGUUGUUGUUUUCA
far-miR1134	miR1134	Ah_SLD2.2	3	1	24	835	858	CGACAACAACAACAAGAAGAAGAG	CAGACUUUCUUGUUGUUGUUUUCA
osa-miR2092-5p	miR2092	Ah_SLD2.5	3	1	21	341	361	CAACUGAAGUCGGUGUUUACU	UAUACACACUGUCUUCAGUUG
osa-miR2092-5p	miR2092	Ah_SLD2.6	3	1	21	341	361	CAACUGAAGUCGGUGUUUACU	UAUACACACUGUCUUCAGUUG
aly-miR3440-3p	miR3440	Ah_FAD3.4	1.5	1	22	212	233	UGGAUUGGUCAAGAGAACCGCA	GUUGGUUCUUUUGGCCAAUCUA
aly-miR3440-3p	miR3440	Ah_FAD3.3	1.5	1	22	212	233	UGGAUUGGUCAAGAGAACCGCA	GUUGGUUCUUUUGGCCAAUCUA
ath-miR3440b-3p	miR3440	Ah_FAD3.4	3	1	21	213	233	UGGAUUGGUCAAGGGAAGCGU	UUGGUUCUUUUGGCCAAUCUA
ath-miR3440b-3p	miR3440	Ah_FAD3.3	3	1	21	213	233	UGGAUUGGUCAAGGGAAGCGU	UUGGUUCUUUUGGCCAAUCUA
aly-miR3448-3p	miR3448	Ah_FAD3.1	3	1	22	513	534	UCUGAGGAUUUUUUUUGUGGUC	UAACACAACAAGAAUCCUAAGA
aly-miR3448-3p	miR3448	Ah_FAD3.2	3	1	22	678	699	UCUGAGGAUUUUUUUUGUGGUC	UAACACAACAAGAAUCCUAAGA
ahy-miR3511-5p	miR3511	Ah_FAD3.2	2.5	1	20	382	401	GCCAGGGCCAUGAAUGCAGA	ACUGCAUUUAUGGCUCUUGC
ahy-miR3511-5p	miR3511	Ah_FAD3.1	2.5	1	20	217	236	GCCAGGGCCAUGAAUGCAGA	ACUGCAUUUAUGGCUCUUGC
ath-miR5021	miR5021	Ah_SLD1.1	3	1	20	818	837	UGAGAAGAAGAAGAAGAAAA	CUUUCUUCUUCUUGUUUUCC
osa-miR5076	miR5076	Ah_FAD7.2	1	1	22	1246	1267	GAAAUGGGAGCAGAGCAGGUUU	AAAUCUGCUCUGCUUCCAUUUC
osa-miR5076	miR5076	Ah_FAD7.1	1	1	22	1246	1267	GAAAUGGGAGCAGAGCAGGUUU	AAAUCUGCUCUGCUUCCAUUUC
ath-miR5658	miR5658	Ah_FAD3.2	3	1	21	181	201	AUGAUGAUGAUGAUGAUGAAA	GUAGAACAUCAUCAUCAUCAU
ath-miR5658	miR5658	Ah_FAD3.1	3	1	21	19	39	AUGAUGAUGAUGAUGAUGAAA	GUAGAACAUCAUCAUCAUCAU
nta-miR6021	miR6021	Ah_FAD2.6	3	1	21	161	181	UUGGAAGAGGCUGCUAUUGGA	CUCAAAAGAAGCCUCUUUCAA
nta-miR6021	miR6021	Ah_FAD2.5	3	1	21	161	181	UUGGAAGAGGCUGCUAUUGGA	CUCAAAAGAAGCCUCUUUCAA
lja-miR7520	miR7520	Ah_FAD7.2	3	1	21	1148	1168	GAGGGGGAAGGUGAUGACAUC	UCAUUCAUCACCUUUUCCCUC
lja-miR7520	miR7520	Ah_FAD7.1	3	1	21	1148	1168	GAGGGGGAAGGUGAUGACAUC	UCAUUCAUCACCUUUUCCCUC
cpa-miR8140	miR8140	Ah_FAD2.2	2.5	1	21	60	80	CUUUUCAAGACUUCAGCUUCA	AGAAGGAGAAGUUUUGAAAAG
cpa-miR8140	miR8140	Ah_FAD2.1	3	1	21	60	80	CUUUUCAAGACUUCAGCUUCA	AGAAGGAGAAGUUUUGAAGAG
